# Supplementary material for: Conflict adaptation is predicted by the cognitive, but not the affective alexithymia dimension
Source: Front Psychol. 2014 Jul 22;5:768. doi: 10.3389/fpsyg.2014.00768 (PMC4106422; doi:10.3389/fpsyg.2014.00768)
Supplement: Supplementary file 1 [file DataSheet1.ZIP]

Archive with 6 entries (6 files):
- Alexithymia & Conflict adaptation/Alexithymia & Gratton_all DATA.sav
- Alexithymia & Conflict adaptation/HBP_Subjective Measure Raw.7z
- Alexithymia & Conflict adaptation/Important information.docx
- Alexithymia & Conflict adaptation/Simon Raw.7z
- Alexithymia & Conflict adaptation/Simon Task.7z
- Alexithymia & Conflict adaptation/SPO2_HBP_objective measures.7z
